# Supplementary material for: Apoptosis, Pyroptosis, and Ferroptosis Conspiringly Induce Immunosuppressive Hepatocellular Carcinoma Microenvironment and γδ T-Cell Imbalance
Source: Front Immunol. 2022 Apr 4;13:845974. doi: 10.3389/fimmu.2022.845974 (PMC9013882; doi:10.3389/fimmu.2022.845974)
Supplement: Supplementary file 1 [file DataSheet_1.xlsx]

## Sheet: Sheet1
Apoptosis Gene List			Pyroptosis Gene List		Ferroptosis Gene List
ADD1			AIM2		ACSL1
AEN			APIP		ACSL3
AIFM1			CASP1		ACSL4
AIFM3			CASP3		ACSL5
ANKH			CASP4		ACSL6
ANXA1			CASP5		AIFM2
APAF1			CASP6		AKR1C1
APP			CASP8		AKR1C2
ATF3			DHX9		AKR1C3
ATF4			ELANE		ALOX15
ATM			GSDMA		ATG5
AVPR1A			GSDMB		ATG7
BAK1			GSDMC		ATP5MC3
BAX			GSDMD		BACH1
BBC3			GSDME		CARS1
BCAP31			GZMA		CBS
BCL10			GZMB		CDKN1A
BCL2L1			IL18		CHMP5
BCL2L10			IL1B		CHMP6
BCL2L11			NAIP		CISD1
BCL2L2			NLRC4		COQ2
BGN			NLRP1		CP
BID			NLRP2		CS
BIK			NLRP3		CTH
BIRC3			NLRP6		CYBB
BMF			NLRP9		DPP4
BMP2			NOD1		EMC2
BNIP3L			NOD2		FANCD2
BOK			PLCG1		FDFT1
BRCA1			PRKACA		FTH1
BRCA2			PYCARD		FTL
BTG2			SCAF11		GCH1
BTG3			TIRAP		GCLC
CASP1			TREM2		GCLM
CASP2			TNF		GLS2
CASP3			ZBP1		GPX4
CASP4					GSS
CASP6					HMGCR
CASP7					HMOX1
CASP8			【Ref】: PMID:18846107, PMID:21760595, PMID: 33828074, http://www.informatics.jax.org/go/term/GO:0070269		HSPA5
CASP9					HSPB1
CAV1					IREB2
CCNA1					LPCAT3
CCND1					MAP1LC3A
CCND2					MAP1LC3B
CDC25B					MAP1LC3C
CDIP1					MT1G
CDK2					NCOA4
CDKN1A					NFE2L2
CDKN1B					NOX1
CFLAR					NOX4
CLU					PCBP1
CRADD					PCBP2
CREBBP					PHKG2
CTH					POR
CTNNB1					PRNP
CYLD					RPL8
DAB2IP					SAT1
DAP					SAT2
DAP3					SLC11A2
DAPK3					SLC1A5
DCN					SLC38A1
DDIT3					SLC39A14
DDIT4					SLC39A8
DEDD2					SLC3A2
DFFA					SLC40A1
DIABLO					SLC7A11
DNAJA1					STEAP3
DNAJC3					TF
DNM1L					TFRC
DPYD					TP53
DYRK2					TXNRD1
E2F2					VDAC2
EBP					VDAC3
EGR3
EMP1					【Ref】：http://www.gsea-msigdb.org/gsea/msigdb/cards/WP_FERROPTOSIS.html
ENO2
EP300
ERBB2
ERBB3
EREG
ETF1
FAS
FASLG
FDXR
FEZ1
G0S2
GADD45A
GADD45B
GCH1
GNA15
GPX1
GPX3
GPX4
GSTM1
GUCY2D
HMGB2
HMOX1
HSPB1
IER3
IFI16
IFITM3
IFNGR1
IGF2R
IGFBP6
INHBA
IRF1
ISG20
JUN
KRT18
KRT8
LEF1
LGALS3
LGALS9
LMNA
LUM
MADD
MCL1
MGMT
MLLT11
MMP2
MOAP1
NEDD9
NEFH
NFATC4
NUPR1
P2RX7
PAK1
PDCD4
PDGFRB
PEA15
PHLDA3
PLAT
PLCB2
PLPPR4
PMAIP1
PMAIP1
POLB
PPP1R13B
PPP2R1B
PPP2R5B
PPP2R5C
PPP3R1
PRF1
PSEN2
PTK2
PYCARD
RARA
RELA
RETSAT
RHOB
RHOT2
RIPK3
RNASEL
ROCK1
SAT1
SATB1
SC5D
SHISA5
SIVA1
SKIL
SLC20A1
SMAD7
SNW1
SOD2
SORT1
SPTAN1
SQSTM1
STK3
STK4
TAP1
TGFB2
TGFBR3
TIMP1
TIMP2
TIMP3
TMEM109
TNF
TNFRSF12A
TNFRSF1A
TNFRSF1B
TNFRSF21
TNFSF10
TOP2A
TP53BP2
TSPO
TXNIP
USP28
VDAC2
WEE1
WWOX
XIAP
【Ref】: http://www.gsea-msigdb.org/gsea/msigdb/cards/HALLMARK_APOPTOSIS.html
